# Supplementary material for: Transfer learning enables prediction of CYP2D6 haplotype function
Source: PLoS Comput Biol. 2020 Nov 2;16(11):e1008399. doi: 10.1371/journal.pcbi.1008399 (PMC7660895; doi:10.1371/journal.pcbi.1008399)
Supplement: S1 Table — “Curated Function” refers to the function deteremined by human curators listed on PharmVar (https://www.pharmvar.org/gene/CYP2D6). Star alleles with an “uncurated” function refers to star alleles with either unknown or uncertain function. Curated functions were retrieved from PharmVar version 4.11.1, downloaded 10/25/2019. “Hubble.2D6 Predicted Function” is the star allele function predicted by Hubble.2D6. (XLSX) [file pcbi.1008399.s003.xlsx]

## Sheet: Sheet1
CYP2D6 Star Allele	Curated Function	Hubble Predicted Function
*1	Normal	Normal
*2	Normal	Normal
*3	No function	No function
*4	No function	No function
*6	No function	No function
*7	No function	No function
*8	No function	No function
*9	Decreased function	Decreased function
*10	Decreased function	Decreased function
*11	No function	No function
*12	No function	No function
*14	Decreased function	No function
*14	Decreased function	No function
*15	No function	No function
*17	Decreased function	Decreased function
*18	No function	No function
*19	No function	No function
*20	No function	No function
*21	No function	No function
*22	Uncurated	Decreased function
*23	Uncurated	Normal
*24	Uncurated	Normal
*25	Uncurated	Normal
*26	Uncurated	Normal
*27	Normal	Normal
*28	Uncurated	Decreased function
*29	Decreased function	Decreased function
*30	Uncurated	Decreased function
*31	No function	No function
*32	Uncurated	Decreased function
*33	Normal	Normal
*34	Normal	Normal
*35	Normal	Normal
*36	No function	No function
*37	Uncurated	Decreased function
*38	No function	No function
*39	Normal	Normal
*40	No function	No function
*41	Decreased function	Decreased function
*42	No function	No function
*43	Uncurated	Normal
*44	No function	No function
*45	Normal	Normal
*46	Normal	Normal
*47	No function	No function
*48	Normal	Normal
*49	Decreased function	Decreased function
*50	Decreased function	Decreased function
*51	No function	No function
*52	Uncurated	Decreased function
*53	Normal	Normal
*54	Decreased function	Decreased function
*55	Decreased function	Decreased function
*56	No function	No function
*57	No function	No function
*58	Uncurated	Decreased function
*59	Decreased function	Decreased function
*60	No function	No function
*62	No function	No function
*64	Uncurated	No function
*65	Uncurated	Decreased function
*69	No function	No function
*70	Uncurated	Decreased function
*71	Uncurated	Decreased function
*72	Decreased function	No function
*73	Uncurated	Decreased function
*74	Uncurated	Normal
*75	Uncurated	No function
*81	Uncurated	Decreased function
*82	Uncurated	Normal
*83	Uncurated	Normal
*84	Decreased function	Decreased function
*85	Uncurated	Normal
*86	Uncurated	Normal
*87	Uncurated	Decreased function
*88	Uncurated	Decreased function
*89	Uncurated	Normal
*90	Uncurated	Normal
*91	Uncurated	Decreased function
*92	No function	No function
*93	Uncurated	Normal
*94	Uncurated	Decreased function
*95	Uncurated	Decreased function
*96	No function	No function
*97	Uncurated	Normal
*98	Uncurated	Decreased function
*99	No function	No function
*100	No function	No function
*101	No function	No function
*102	Uncurated	Decreased function
*103	Uncurated	Decreased function
*104	Uncurated	Decreased function
*105	Uncurated	Decreased function
*106	Uncurated	Normal
*107	Uncurated	Normal
*108	Uncurated	Normal
*109	Uncurated	Decreased function
*110	Uncurated	Decreased function
*111	Uncurated	Decreased function
*112	Uncurated	Normal
*113	Uncurated	Decreased function
*114	No function	No function
*115	Uncurated	Decreased function
*116	Uncurated	Normal
*117	Uncurated	Decreased function
*118	Uncurated	Normal
*119	Uncurated	Decreased function
*120	Uncurated	No function
*121	Uncurated	Decreased function
*122	Uncurated	Normal
*123	Uncurated	Decreased function
*124	Uncurated	Decreased function
*125	Uncurated	Normal
*126	Uncurated	Normal
*127	Uncurated	Decreased function
*128	Uncurated	Decreased function
*129	Uncurated	Decreased function
*130	Uncurated	Normal
*131	Uncurated	Normal
*132	Uncurated	No function
*133	Uncurated	Decreased function
*134	Uncurated	Normal
*135	Uncurated	Normal
*136	Uncurated	Normal
*137	Uncurated	Normal
*138	Uncurated	No function
*139	Uncurated	Normal
